# Supplementary material for: Muscle activity of deep hip muscles across joint positions and elevation phases during side-lying hip abduction
Source: PeerJ. 2026 Jul 7;14:e21536. doi: 10.7717/peerj.21536 (PMC13353230; doi:10.7717/peerj.21536)
Supplement: Supplemental Information 1 [file peerj-14-21536-s001.xlsx]

## Sheet: EMG apmlitude
Hip joint position	Participants	GMin-a					GMin-p					PIRI					GMax					GMed					TFL					RF
		Ealy concentric	Late concentric	Hold	Ealy eccentric	Late eccentric	Ealy concentric	Late concentric	Hold	Ealy eccentric	Late eccentric	Ealy concentric	Late concentric	Hold	Ealy eccentric	Late eccentric	Ealy concentric	Late concentric	Hold	Ealy eccentric	Late eccentric	Ealy concentric	Late concentric	Hold	Ealy eccentric	Late eccentric	Ealy concentric	Late concentric	Hold	Ealy eccentric	Late eccentric	Ealy concentric	Late concentric	Hold	Ealy eccentric	Late eccentric
Neutral	1	NA	NA	NA	NA	NA	NA	NA	NA	NA	NA	NA	NA	NA	NA	NA	NA	NA	NA	NA	NA	11.7277	17.3067	17.0767	11.5413	8.20833	21.201	31.78	23.7737	15.1533	9.442	12.0647	19.54	15.345	10.5667	5.66933
	2	33.402	44.0037	43.664	31.018	18.8447	34.6477	54.039	48.675	36.7667	19.0603	26.649	59.811	41.522	31.04	43.748	2.878	5.245	6.132	4.48067	2.732	19.5083	27.992	29.0297	19.9257	11.806	23.9593	37.2897	33.5923	22.5517	14.725	12.975	23.953	27.721	20.6333	13.802
	3	46.882	74.4167	68.4597	48.089	34.782	39.6973	49.435	42.571	32.3783	24.239	42.189	64.4055	64.369	54.382	38.7055	4.99733	7.44767	7.48833	6.282	4.65967	36.4147	47.8163	43.2213	27.4353	17.3617	15.548	33.3693	30.268	15.4467	6.76867	2.747	9.51733	9.27167	5.80633	3.59067
	4	26.913	24.07	21.737	15.842	11.429	34.122	27.574	22.956	17.72	18.434	14.216	16.9593	19.365	14.1407	19.6407	2.526	2.57	2.45133	2.435	2.39267	19.5443	23.4463	23.1647	15.939	10.8873	6.00367	16.0833	19.0503	16.1743	9.80367	3.412	8.04267	11.653	9.26667	7.353
	5	19.981	37.3275	27.635	22.386	7.7035	16.179	35.7385	33.4905	24.9955	11.266	15.0575	29.5145	24.19	14.6905	8.5885	3.582	25.7653	28.3417	8.71333	2.93367	26.6373	84.558	81.706	37.67	13.26	62.3047	128.374	97.3817	33.4237	15.798	1.35267	2.25	2.055	1.61967	1.38833
	6	87.011	105.198	92.3077	79.5713	69.338	35.635	50.574	50.3107	34.062	23.7833	15.4873	20.1507	19.553	14.571	11.9423	5.04367	9.601	10.774	7.34033	4.71533	18.2687	22.9007	20.2353	11.905	9.066	3.8335	9.0775	10.2155	9.3565	9.3325	9.27033	11.5323	11.7533	10.089	9.18267
	7	40.0297	41.2823	48.5413	35.4577	15.5987	37.58	42.213	30.904	18.969	23.762	2.618	2.362	2.499	3.277	2.891	5.17733	5.71967	5.19833	5.023	7.76633	24.498	32.9787	27.039	16.5337	10.983	8.67	12.66	12.4973	8.82967	5.33133	2.31467	2.58633	2.68933	2.309	2.13467
	8	34.5332	46.8033	41.1028	28.222	20.0718	36.8747	51.547	47.0385	32.9813	20.7405	34.848	52.591	51.204	34.729	26.6843	3.05775	6.58775	8.604	4.73375	3.18725	11.0532	15.9488	14.2855	7.855	5.31425	18.5555	52.2358	48.0565	27.2873	20.2312	3.59325	8.13275	9.59625	8.22025	8.378
	9	48.7523	70.579	65.1897	54.9807	37.5027	8.624	24.035	26.2637	18.0233	11.0427	38.0283	73.566	75.7607	57.464	35.598	4.91033	8.628	7.199	5.579	4.70467	13.3793	20.3657	20.2247	13.943	11.78	13.156	19.828	20.329	12.838	12.648	4.67067	7.94067	9.73733	8.71033	8.88167
	10	8.5415	11.401	13.0285	10.6525	7.7075	NA	NA	NA	NA	NA	6.795	10.121	10.4215	13.3215	11.445	1.6425	2.4795	2.8855	2.2725	2.049	8.7915	17.511	15.3885	10.0725	9.6165	5.0015	28.31	36.781	20.484	17.2095	8.7735	9.5325	10.6445	12.9325	10.781
	11	19.107	23.3203	21.6497	12.5227	11.0203	11.714	16.7383	14.419	8.10433	8.81067	63.186	113.387	104.257	70.2387	60.875	6.68967	10.8383	11.132	8.51067	6.771	14.6023	26.903	24.8227	14.151	10.6757	15.9087	38.532	34.9267	22.836	17.2687	4.13	6.609	6.38333	5.51767	3.18433
	12	24.1003	39.31	36.9887	24.9133	14.0763	26.9563	40.814	32.289	19.0833	21.065	28.7997	44.4287	35.8203	26.343	27.267	3.04467	4.821	5.13367	4.261	3.86533	12.3993	20.0553	19.1227	11.9787	7.13467	5.16333	13.124	11.8003	5.62333	3.06	0.718667	0.825	0.859667	0.795333	0.767667
Neutral and internal rotation	1	NA	NA	NA	NA	NA	NA	NA	NA	NA	NA	NA	NA	NA	NA	NA	7.034	9.984	9.443	5.57267	4.86467	41.7077	58.7007	48.047	18.9257	12.8003	8.46067	16.397	16.6613	11.0467	6.55267	3.84267	8.17567	9.06233	6.34833	3.658
	2	55.51	89.1085	79.67	49.0745	29.427	58.2607	71.478	61.4937	43.3393	32.2473	59.962	76.879	71.1633	45.6563	41.525	3.64	6.04733	6.47733	4.41867	3.25067	34.5587	50.796	43.0967	24.9597	19.463	25.4	37.7027	32.792	19.4417	13.327	1.8405	3.987	5.51	3.173	1.821
	3	39.3073	70.7623	74.49	47.022	29.713	52.04	88.429	96.3677	53.5257	43.8707	35.1747	69.9507	69.6807	53.7993	32.9067	4.97833	8.85067	9.37267	6.406	4.85467	38.813	60.2533	53.9823	29.6183	22.859	19.5743	37.1017	33.6177	12.602	7.71967	2.30067	4.72933	5.299	3.89	2.32
	4	30.0393	38.2707	37.9633	30.1387	25.7273	55.3845	71.6375	72.4645	43.02	25.9215	41.775	53.62	43.174	51.0675	33.991	2.61367	3.276	4.145	3.51667	3.844	33.2247	37.6277	35.9663	23.4863	16.8167	5.619	7.12833	6.54567	4.95433	3.01467	0.885	0.996333	1.03933	1.20467	0.939667
	5	22.463	24.777	21.3975	16.8175	5.3125	9.72233	21.8743	22.614	14.7047	11.1393	19.5713	26.0267	26.315	19.0377	14.078	3.968	7.06167	6.84	4.09067	2.499	34.2473	57.4773	49.651	23.8037	10.8767	112.173	192.954	140.035	45.905	18.8923	2.421	3.4105	3.904	3.026	2.259
	6	65.296	76.6853	73.604	55.8083	56.7083	55.5133	68.442	60.179	46.5813	36.6223	15.0777	20.3437	16.857	13.6947	11.6963	7.00633	9.72333	7.803	6.30733	5.13767	29.0297	40.3427	26.4163	19.715	14.4127	5.51067	8.43233	5.494	4.03467	2.86733	0.638	0.699	0.681333	0.639	0.651333
	7	30.773	53.3033	55.0823	29.069	19.5317	40.6923	40.217	29.7883	16.984	13.7597	4.958	3.0845	2.4565	4.34	4.517	6.009	7.038	6.44467	7.49067	7.40333	53.253	54.203	37.9155	20.443	18.4685	22.626	27.619	20.332	11.6735	9.471	4.95833	6.30467	6.59067	3.84467	3.61067
	8	37.0695	49.046	42.447	30.277	21.2995	45.008	63.1315	61.7865	36.024	25.356	54.111	54.946	58.283	54.436	40.732	3.369	6.5275	7.851	6.222	4.7875	19.797	21.787	16.836	11.787	11.988	26.1515	34.017	30.3525	18.548	13.5525	2.1235	2.4725	3.122	3.9055	7.882
	9	60.689	54.2453	51.507	43.3547	44.7473	26.7733	39.2097	35.1567	24.2093	14.554	44.2287	90.6987	76.332	55.302	33.688	6.448	8.98067	7.67867	5.26667	4.75667	25.567	27.291	24.0303	17.8473	18.4977	15.686	21.951	17.6133	15.2403	12.08	3.18533	7.59833	7.237	7.785	6.866
	10	14.2823	15.4537	13.8493	10.1117	9.68067	19.879	16.4823	15.3513	13.6587	14.0557	7.09467	8.70567	8.29667	7.99933	5.68767	2.57833	2.89	3.00867	2.72233	2.448	22.6257	19.2313	17.118	13.0203	14.4057	8.818	13.3963	13.1437	8.12767	6.05767	7.189	6.947	7.44467	5.372	3.84267
	11	14.8153	20.1467	18.9473	11.548	9.959	20.8607	27.5757	20.4847	10.1307	13.3693	95.6723	133.812	111.697	86.594	85.9413	6.56067	9.483	10.4017	8.26233	7.21667	15.9503	25.022	19.6373	12.3453	12.515	8.501	24.1605	26.3165	18.605	17.2785	1.36033	2.32233	2.69067	2.18367	1.84367
	12	31.4797	49.6683	48.919	32.8413	17.6	25.965	41.0717	32.4563	21.797	19.2887	31.3207	47.9213	46.0917	37.104	30.1023	3.229	4.39367	4.54767	3.91	3.98067	12.355	17.7877	15.888	11.5973	9.08233	5.02233	10.7777	10.2423	6.497	4.62767	0.7765	0.8205	0.8705	0.8	0.8115
Neutral and external rotation	1	NA	NA	NA	NA	NA	NA	NA	NA	NA	NA	NA	NA	NA	NA	NA	4.61733	6.31967	6.1	4.84567	3.96933	13.567	20.1297	15.5957	11.3197	8.47833	36.4843	47.8343	30.5	24.779	19.8833	28.335	36.8627	22.244	18.1057	13.4097
	2	17.2247	24.992	20.6597	17.9577	14.433	11.7313	19.497	16.863	14.2153	6.62467	11.9275	23.6555	14.613	12.369	10.1665	1.39067	2.33133	2.52233	1.726	1.31067	13.056	17.6593	16.8707	11.7337	8.70833	26.2267	39.9163	32.254	21.0043	14.3617	30.3973	39.7803	38.007	28.4067	18.0227
	3	42.1727	58.27	58.952	43.071	33.1967	10.889	19.7923	21.4157	14.7873	13.1287	39.1307	65.799	65.6647	48.3147	26.6213	5.513	10.3537	10.273	7.01	4.38433	20.6977	31.9047	29.1817	20.9057	14.801	14.9397	28.667	24.3813	12.375	6.11367	4.07733	10.3387	11.7367	6.66533	3.65133
	4	9.975	5.986	5.055	4.811	4.662	28.2533	29.4647	28.137	18.4903	13.6513	26.1127	25.1607	24.9	20.7583	19.944	2.53667	2.821	2.66367	2.45133	2.421	21.9273	19.5047	19.0987	13.0087	10.784	31.7323	37.3573	39.05	32.928	27.7157	19.8353	25.157	24.8263	19.418	13.73
	5	27.683	33.496	28.508	19.0735	11.107	17.4333	22.6017	24.1117	16.7143	11.7693	24.4103	46.2457	42.2473	33.0153	13.1953	3.66367	18.6757	26.5517	10.0383	2.943	18.3473	46.2093	54.2303	27.0563	12.2533	41.3867	117.693	114.953	46.8533	20.169	37.1717	40.7133	34.364	11.7717	11.8043
	6	97.2203	112.353	102.537	92.5007	75.991	18.8127	37.1287	37.3573	19.9377	11.9163	14.7147	18.0953	17.9003	13.2517	12.5727	3.84833	6.24933	6.24833	4.035	2.89667	15.381	23.6693	19.856	10.798	6.85367	7.822	15.47	16.5737	14.4247	12.928	9.98467	14.6393	15.338	11.618	9.687
	7	43.837	64.4257	63.745	52.9577	23.4633	16.135	23.86	16.152	13.859	9.601	4.70667	4.57233	4.89933	4.61733	4.59567	6.99	6.55967	5.88033	5.76867	5.633	12.918	14.1397	12.2933	8.61533	7.26867	27.664	40.724	46.8325	51.98	28.9035	34.5643	33.5973	33.7867	33.138	21.7687
	8	37.1673	46.738	39.816	28.4397	25.0743	5.446	12.1757	19.4763	13.628	9.28333	4.871	20.802	24.193	21.298	15.5	3.057	5.091	5.90733	3.98133	2.99667	6.511	11.487	10.0427	5.639	4.79433	32.8063	69.086	54.9913	35.043	30.1083	19.0127	23.0197	16.2513	10.7093	13.3677
	9	25.039	33.55	40.6045	26.701	20.107	8.3265	14.966	13.479	7.9515	6.3015	46.7215	57.2905	59.896	42.4715	26.2625	6.491	12.8835	12.1515	5.78	5.269	15.7605	23.1395	20.3805	12.5135	10.012	17.7825	35.0435	22.091	17.264	16.809	12.666	23.7165	27.0965	17.0855	13.539
	10	12.4767	16.489	17.401	10.5797	10.0637	NA	NA	NA	NA	NA	16.7357	23.2863	24.8657	17.208	10.7573	2.35467	3.222	3.22433	2.45867	1.92733	12.8827	15.4823	13.311	9.968	8.84133	30.605	49.1883	42.057	30.8173	20.632	28.7277	22.074	17.3063	15.2383	17.6503
	11	12.987	19.7663	17.073	11.627	7.47533	2.342	2.37	2.28	1.898	1.792	40.3093	49.241	44.995	30.9847	23.479	4.05133	7.40167	7.89067	6.028	4.13933	19.3017	38.2703	26.8483	15.3103	11.9287	28.1683	44.3827	32.6053	21.4607	19.9263	24.501	29.585	27.6887	17.6023	14.881
	12	23.519	27.6407	23.6463	18.9757	14.8917	3.753	2.713	2.671	3.246	3.966	36.702	41.4503	34.6097	33.59	32.0243	1.986	2.675	3.2415	2.6745	2.1065	11.793	18.6317	16.705	12.461	7.77367	18.6193	24.352	18.7677	13.5847	11.0907	6.65767	7.925	6.51567	5.35667	5.54433
Flexion	1	NA	NA	NA	NA	NA	NA	NA	NA	NA	NA	NA	NA	NA	NA	NA	4.92533	7.45567	6.36633	5.16333	4.01067	9.27467	14.6583	11.4683	8.72433	6.10867	31.7127	41.6857	27.3893	20.9687	15.6097	20.2323	29.5547	19.1357	14.134	10.1327
	2	38.493	73.2593	76.133	52.4317	25.2857	41.1445	64.609	64.7455	43.498	20.684	47.5367	59.3797	61.059	36.134	61.936	3.57567	5.44367	5.53167	4.518	3.22967	22.8507	36.422	34.9033	24.268	15.102	18.911	28.534	27.9383	19.535	13.9263	8.02633	15.3137	17.554	15.4717	10.996
	3	35.0713	52.2143	54.27	37.219	25.3623	25.5413	50.0367	54.656	37.343	31.017	60.377	71.871	66.901	53.8653	46.699	7.111	8.77533	9.10667	9.688	9.61433	20.7913	31.1277	30.4943	20.9763	15.726	13.901	23.5723	22.1897	11.576	7.70333	3.675	5.47233	3.27233	1.78533	1.64867
	4	14.087	20.1107	17.2823	10.535	8.721	32.96	28.6253	26.1617	21.667	18.906	25.8523	37.67	40.1183	38.9743	29.7713	2.556	2.5265	2.5135	2.2755	2.525	14.7517	18.3463	17.4197	12.427	9.835	9.37533	23.3763	28.4983	21.2013	14.1723	5.635	8.576	9.841	10.164	7.935
	5	23.3955	27.3595	18.5935	6.109	9.6515	18.442	25.4887	21.155	13.6593	16.263	25.537	45.2063	49.295	26.3167	16.866	3.88533	13.226	19.7447	9.57833	3.16833	17.4337	43.0543	47.6153	22.2057	10.1307	48.109	102.621	77.3993	26.374	14.338	4.31033	11.237	17.515	4.08133	2.45267
	6	95.0587	100.246	99.2893	90.4853	77.9503	22.199	38.1407	39.8597	23.5147	11.819	16.4137	21.9493	21.4307	15.9843	11.6227	NA	NA	NA	NA	NA	12.8383	19.3357	19.0683	9.77167	4.40933	8.87567	15.6907	19.1913	12.0097	11.3213	10.9093	13.4017	14.3007	9.56967	7.79
	7	33.6285	60.424	54.9715	42.7805	33.3305	26.0477	28.7143	20.3873	12.6943	10.1507	4.93967	3.85067	3.71733	3.99033	6.555	6.24767	7.12367	6.74767	7.48367	10.0693	14.5997	18.849	13.3747	8.892	7.896	6.2675	10.64	10.1195	9.028	5.604	2.701	3.352	3.334	2.707	2.303
	8	34.3727	39.835	33.6623	24.0983	21.071	21.1367	38.041	48.3027	35.1247	19.446	29.346	55.923	72.735	48.4897	41.872	3.45633	5.023	5.69033	4.519	3.89567	5.43333	10.2103	10.657	6.80533	4.297	14.087	43.3173	44.014	27.4153	22.5917	5.16633	7.40067	9.19667	9.46433	9.10933
	9	22.1857	38.961	36.5183	26.09	13.673	10.476	23.7947	26.801	13.672	9.327	29.203	51.0953	47.768	30.3767	17.1613	9.099	16.5753	15.7987	10.037	11.259	13.6193	21.9897	21.0107	14.3947	12.272	12.244	21.9797	20.1227	11.273	11.361	4.73567	8.43333	9.35	5.56533	6.81967
	10	13.085	17.2507	17.4927	12.6723	9.264	30.02	20.5093	16.9077	14.067	15.1193	20.343	20.9343	20.91	17.7297	9.837	2.41567	3.11467	3.26167	2.373	1.94467	13.7687	16.178	13.8707	10.468	9.239	21.6977	39.4653	36.6233	30.849	16.176	25.0797	22.8703	20.1003	14.522	13.037
	11	14.7827	25.087	20.7597	12.0547	11.3147	2.096	2.275	2.551	1.966	2.38	35.9973	63.7743	64.6147	53.5287	29.2227	5.86167	9.90533	10.7267	7.66567	6.443	13.196	23.8997	22.474	14.909	10.17	24.3813	35.3283	29.4233	23.1147	19.8233	10.3583	11.2903	8.55733	8.873	9.92133
	12	35.5063	48.8737	43.3777	34.554	27.261	15.239	17.866	17.1607	17.274	16.0987	37.9537	44.2877	40.6023	32.4213	29.3343	3	3.286	3.1085	2.911	3.077	9.58833	13.0493	12.423	10.1137	7.30867	4.31367	9.402	10.2717	6.814	4.93467	1.145	1.3215	1.214	1.1365	1.0185
Flexion and internal rotation	1	NA	NA	NA	NA	NA	NA	NA	NA	NA	NA	NA	NA	NA	NA	NA	7.17167	11.8427	10.3103	6.14267	5.001	47.66	63.0763	46.9227	19.1503	12.5503	19.0333	25.877	21.263	11.475	10.0863	9.47867	14.8837	13.4213	6.48033	5.65167
	2	49.9733	95.8613	86.3137	43.197	26.299	58.7773	76.4597	67.2293	43.4273	26.138	37.993	39.8407	32.5047	23.2893	22.7653	4.05033	5.72167	6.735	4.569	3.52367	57.7207	62.426	49.143	27.4097	21.607	37.2993	45.0493	34.317	20.628	14.6207	2.09967	5.31467	5.12467	4.35333	2.85333
	3	37.7123	51.3723	49.9737	32.919	24.0887	51.3187	78.6533	79.877	57.007	38.3733	56.725	72.4173	67.001	57.6417	42.726	8.24467	10.7113	10.28	11.131	11.2907	31.2207	44.007	40.9237	27.905	21.074	17.466	22.5557	18.1217	11.537	6.62933	2.004	2.179	1.958	1.22	1.146
	4	NA	NA	NA	NA	NA	NA	NA	NA	NA	NA	NA	NA	NA	NA	NA	NA	NA	NA	NA	NA	NA	NA	NA	NA	NA	NA	NA	NA	NA	NA	NA	NA	NA	NA	NA
	5	9.645	12.584	10.623	6.004	13.817	10.937	15.5477	13.3593	9.76733	8.74567	54.6577	79.9393	61.2017	36.2357	23.9053	5.15367	7.95467	7.79767	4.28967	2.84233	33.8727	49.764	46.7997	28.3493	13.1437	41.1303	83.5597	67.1723	36.8607	15.91	2.41467	3.50433	3.90167	3.147	2.20433
	6	66.126	58.0075	38.8955	16.361	32.1075	51.9783	65.7983	54.171	40.896	34.9763	20.818	26.1617	22.9903	16.3557	12.4003	8.76333	13.6467	13.0067	8.493	7.132	29.0817	34.911	26.738	18.5753	13.146	4.39	6.54933	6.34967	6.00167	5.33933	0.671	0.756	0.846	0.845	0.924
	7	33.581	50.1153	48.9317	29.3423	27.383	25.545	25.3953	19.7297	12.6663	11.5637	2.8375	2.621	2.574	4.105	4.0365	6.77567	6.85067	5.964	9.35467	8.77933	33.284	35.2645	26.559	18.6205	18.1295	14.384	16.6387	12.7837	8.48967	7.36067	4.1505	4.6155	5.2845	3.6895	2.995
	8	27.222	40.1697	37.362	31.6243	23.304	45.386	54.2467	53.6743	38.226	28.8173	45.384	34.618	31.932	20.565	40.905	3.37133	4.01967	3.72667	3.28367	3.24033	17.9117	22.5857	19.143	8.699	7.35967	20.997	31.5447	24.562	14.4003	8.64	1.758	2.11	2.217	8.404	6.331
	9	47.7697	52.4213	44.1187	37.6423	34.459	48.9343	48.4957	41.504	23.5637	19.5987	48.411	90.179	86.5477	52.9203	26.445	10.4553	16.5343	14.049	9.75967	8.49933	25.5533	34.3587	29.1173	21.9733	17.089	12.681	21.036	17.6613	10.3333	8.353	3.0925	7.9895	6.987	3.1455	3.336
	10	19.467	26.6663	22.3917	14.933	9.21067	44.141	38.604	29.2623	31.3987	31.536	12.987	11.2187	10.3368	11.691	9.019	3.02625	3.66675	3.21675	2.6795	2.354	20.469	19.9765	16.4918	13.1435	12.3865	13.739	25.668	22.49	13.7435	7.39775	5.65925	5.77575	7.5375	7.17575	2.733
	11	13.5877	15.218	12.4463	8.72767	9.442	19.8293	28.8793	21.481	12.386	11.8013	73.7467	77.213	76.1277	65.3337	44.836	8.528	9.089	9.27	8.185	7.738	17.3573	25.2817	23.61	13.5	10.6813	14.3763	27.9173	30.1913	17.8667	13.1623	2.50033	5.56367	5.74067	4.00833	2.44333
	12	28.3763	36.1893	33.571	23.7793	19.1903	22.6683	26.0177	25.057	19.1703	17.466	35.5367	42.6903	40.1153	31.092	29.1877	3.12133	3.56333	3.37867	3.183	3.33333	10.3943	13.5277	12.1277	10.1233	8.15033	3.52967	6.015	5.98233	4.58067	2.589	0.8395	1.0215	0.932	0.8085	0.825
Flexion and external rotation	1	NA	NA	NA	NA	NA	NA	NA	NA	NA	NA	NA	NA	NA	NA	NA	4.74733	5.85133	5.48067	4.283	3.76567	13.0467	15.569	13.166	8.40333	7.33033	44.051	51.4843	40.5327	23.1	21.9293	35.6837	39.408	29.5407	16.3167	15.7373
	2	6.67133	8.73333	8.38467	8.64733	5.76767	NA	NA	NA	NA	NA	9.07833	14.4513	19.4753	11.562	8.083	1.72633	2.49167	2.59267	1.89667	1.49533	11.8163	16.3127	15.7167	10.3133	8.06467	24.018	29.2363	25.7763	15.077	10.1003	29.4317	34.7227	33.7823	26.7	16.7627
	3	27.965	37.17	40.115	32.012	23.027	8.7315	9.1675	6.5505	8.4425	9.839	39.149	41.936	37.387	34.0605	31.729	12.081	10.5645	8.203	9.739	10.2985	15.347	20.2465	20.0075	15.737	10.499	10.7425	18.74	21.2735	12.2765	6.2275	12.697	12.21	8.546	7.99	5.2165
	4	3.4425	8.7225	8.0895	4.52	3.2175	18.2475	19.82	16.236	10.997	12.1425	22.2917	22.712	22.1623	18.9027	15.3407	2.285	2.41533	2.37767	2.25633	2.19933	15.7693	15.4183	14.011	10.3793	8.851	36.3707	38.9343	37.9943	32.6887	29.1703	17.0267	18.64	18.104	14.8807	12.343
	5	10.9577	5.73367	3.85233	4.68767	9.453	10.168	16.3203	11.7143	11.9537	5.918	11.477	25.9845	26.284	19.653	11.1105	2.53933	6.809	8.03533	3.79633	1.95333	13.7695	24.1055	27.1725	16.718	7.6695	66.348	92.7653	80.7597	46.009	30.9097	40.147	45.0627	44.6	12.3547	23.526
	6	91.5907	108.221	115.731	102.877	70.3397	15.7843	21.511	27.4717	18.471	11.8013	19.6067	24.189	29.288	16.9747	15.7447	6.074	9.754	14.0997	5.42967	3.31067	9.713	17.709	17.975	7.23633	4.79967	38.24	58.5417	63.955	32.8257	21.3267	8.786	9.68567	8.51133	6.95667	2.60467
	7	48.2023	62.0893	54.5053	54.376	38.1193	12.913	10.2615	8.9765	6.7585	8.797	3.832	6.201	5.965	4.813	3.405	6.04567	6.74633	6.189	5.69567	5.06467	10.58	11.4047	11.3177	8.54567	6.94933	85.505	125.602	131.81	70.3947	31.982	39.27	38.9307	36.7343	30.5117	21.0043
	8	27.7253	42.1967	34.1327	21.273	12.473	5.921	14.559	22.597	14.031	6.2205	20.1147	45.196	48.5007	23.7473	18.209	3.34	4.77667	5.28833	4.427	3.657	4.436	8.12667	7.41967	4.64467	3.41733	24.6217	51.3747	45.021	31.0307	32.0783	9.77833	13.876	10.6103	8.565	11.2817
	9	3.627	5.408	6.3785	4.193	3.438	11.0737	17.4697	14.468	9.571	8.00233	36.7173	46.1397	35.622	28.9473	19.929	10.7967	16.325	13.5007	8.363	8.24667	16.702	24.056	19.259	13.2683	10.3187	18.688	27.5907	23.699	16.1797	14.7723	19.7037	31.527	29.0283	13.9837	14.9567
	10	14.2983	18.058	17.051	11.695	8.95567	22.3567	29.955	22.0103	18.6433	18.2307	18.8343	23.823	23.697	18.725	10.1067	2.72067	3.297	2.98033	2.46967	1.93	11.3683	14.4557	12.514	9.33633	7.89333	31.7777	41.534	36.3483	25.744	18.044	39.0877	28.4277	20.9307	19.926	19.3173
	11	19.2637	23.306	21.5877	13.181	10.6593	NA	NA	NA	NA	NA	24.5263	31.6983	30.686	26.983	24.1347	4.64567	6.36833	6.717	5.17167	4.51567	14.8473	26.158	23.7453	14.2573	10.2827	26.913	37.7717	32.693	22.1203	18.8493	21.038	23.2633	18.6907	12.638	11.9823
	12	33.5797	37.607	31.435	26.1987	21.3217	4.166	3.936	3.574	4.555	2.858	36.3617	35.618	30.9183	29.6483	29.002	2.50767	3.221	3.10133	2.889	2.946	10.6053	13.8527	11.9887	9.57333	6.25567	14.559	16.3013	13.4677	11.967	11.5663	2.689	3.572	2.723	1.98233	2.26267
Extension	1	NA	NA	NA	NA	NA	NA	NA	NA	NA	NA	NA	NA	NA	NA	NA	5.862	14.1617	12.818	7.35967	4.064	24.1497	42.816	38.6227	26.2697	17.687	24.9183	53.3437	41.5707	20.3433	12.59	15.8253	39.8077	34.2067	18.1393	10.0893
	2	56.1445	115.93	112.321	60.917	32.67	51.8155	80.327	76.7525	49.334	30.5645	13.1867	25.0397	26.331	15.528	11.1007	1.727	3.936	5.966	2.90633	1.833	48.1537	71.5773	77.5563	39.1697	25.126	43.626	55.307	55.8073	29.3547	21.8117	3.566	11.588	18.6833	16.635	11.5107
	3	39.3067	54.1967	54.961	35.216	29.8553	45.1153	62.281	60.3163	35.7617	31.2253	45.2623	69.7713	69.327	47.4797	36.1237	5.39833	8.656	10.729	7.27767	6.459	30.5553	43.5777	40.716	24.434	19.3373	17.1997	29.9827	32.0277	16.1933	8.87333	3.60333	8.79467	13.4997	6.046	3.72767
	4	23.571	37.4217	38.893	23.297	11.759	41.0973	47.603	46.1313	28.5867	18.1377	39.3227	79.175	80.415	53.6683	36.2567	3.59867	6.14733	6.33067	4.13667	3.68567	24.1247	34.6363	35.9323	23.6873	13.2313	16.4657	39.662	43.8313	27.7397	14.9103	8.314	14.7297	16.7303	13.0387	8.92533
	5	20.579	42.5537	39.163	19.973	10.4837	18.042	56.848	53.083	30.7643	14.344	17.9327	45.1767	39.8623	19.124	15.2763	3.13633	22.059	23.637	6.56667	2.22733	18.5213	86.7317	88.877	37.3677	10.1547	50.962	123.584	123.51	45.7203	17.052	1.93633	12.329	23.326	20.0723	7.39067
	6	101.773	111.58	105.802	103.861	81.4507	28.0327	49.016	45.528	28.6157	19.7237	17.755	28.4333	29.522	21.1723	11.9227	7.11867	16.748	16.971	7.13367	3.11333	20.827	30.529	26.0167	15.6027	10.2137	12.8173	32.0107	29.3883	21.1643	16.035	13.046	24.325	26.1517	20.4593	13.305
	7	24.2767	44.4513	45.485	27.679	16.1823	39.543	39.3267	25.964	19.3847	14.404	2.3315	2.3955	2.3315	2.603	3.6065	5.1385	5.998	5.5995	5.5485	5.648	27.7933	44.9947	30.434	21.6093	11.8293	10.6803	22.3667	18.5647	12.3027	6.25067	2.6915	4.162	3.689	3.2595	2.691
	8	34.2773	47.7613	41.3677	30.149	24.6587	38.9183	77.5747	76.6767	49.979	23.81	14.2343	57.2373	51.611	27.775	13.6427	3.0475	8.028	8.9345	5.228	2.998	14.4123	23.6407	20.0573	10.7973	7.54	25.9277	52.154	46.7553	28.209	20.6753	1.75033	4.061	5.479	6.92167	6.641
	9	58.1783	57.1327	51.1003	39.6267	34.7663	34.8257	58.7447	53.45	27.959	16.9493	69.87	129.142	108.68	63.191	31.417	9.658	21.529	13.92	7.60533	6.075	27.985	35.925	27.1107	18.4347	15.0167	17.0613	27.9187	23.4	14.9887	13.9123	5.10533	8.77333	9.02133	8.82833	8.65367
	10	17.6957	25.931	22.106	13.1827	9.13533	NA	NA	NA	NA	NA	6.731	6.78667	6.47867	5.88367	5.034	2.703	3.23267	3.088	2.57833	2.09033	17.4173	19.832	16.9117	11.3897	10.2173	17.747	30.667	27.889	19.6643	11.3233	7.04233	9.536	10.971	10.0453	5.837
	11	26.204	36.5215	33.685	21.33	16.2895	29.4845	35.899	23.1105	7.1415	7.779	NA	NA	NA	NA	NA	4.132	15.2455	14.6655	6.5915	4.081	18.297	35.156	27.1125	14.28	9.417	21.0185	57.824	44.2815	28.3055	17.8295	8.595	13.81	14.3835	13.0065	9.334
	12	24.4222	43.5165	38.151	27.3125	13.1822	14.69	27.601	23.2615	14.0185	11.8095	23.214	41.105	37.6763	28.7247	20.9857	2.86575	4.47025	4.6345	3.479	3.37275	10.676	20.0225	17.4228	10.7688	5.737	5.42575	13.8595	10.5747	6.453	3.302	0.704	0.928	1.104	1.115	1.031
Extension and internal rotation	1	NA	NA	NA	NA	NA	NA	NA	NA	NA	NA	NA	NA	NA	NA	NA	6.71833	6.84	5.51533	4.306	4.26167	113.304	119.237	94.7227	49.773	36.6693	16.8967	21.51	19.294	16.904	10.451	7.15867	10.232	11.4127	9.22867	7.084
	2	59.138	114.072	134.213	62.0763	39.594	70.6373	99.2547	96.256	60.5633	41.6997	6.517	9.6305	9.921	11.462	8.777	2.571	3.42233	3.36733	2.74267	2.37767	103.911	134.093	113.587	56.6453	51.9717	77.6553	93.941	76.5127	32.8943	32.3393	3.7695	4.884	4.5445	3.006	2.344
	3	35.868	48.5843	47.8673	29.6507	25.575	69.0523	75.4	76.8713	49.541	35.564	42.548	57.903	57.1533	60.728	52.5543	6.48167	8.97267	9.87467	6.97433	6.13267	46.9823	50.525	51.851	28.1747	20.0207	21.057	31.0763	32.517	12.359	7.02867	3.1825	5.387	5.961	4.3615	3.3035
	4	26.8033	35.472	30.3817	24.2153	21.4453	67.873	78.8557	67.659	44.0897	34.818	55.4685	83.954	81.455	53.5965	40.859	3.396	5.489	5.82967	4.739	4.56333	29.8313	42.543	37.4567	24.3823	18.3253	6.08767	14.936	18.4407	10.3487	3.338	NA	NA	NA	NA	NA
	5	33.7617	63.3717	43.5293	16.937	10.654	11.6195	18.2965	21.8588	13.956	8.02025	15.7157	36.081	35.4903	20.5695	11.8573	3.86867	9.12733	11.296	6.47733	2.76333	27.1353	66.7132	67.0235	35.4775	12.665	129.908	268.791	219.319	75.515	31.5277	3.234	4.3445	4.497	3.5385	2.4575
	6	84.9525	108.434	114.793	86.492	73.1335	52.3455	64.9017	59.1687	36.9145	27.504	16.4995	26.6453	24.8543	15.165	11.8808	6.2385	13.6328	13.1825	5.72	3.681	37.1173	50.0493	46.94	19.0993	11.4017	5.928	11.045	10.588	5.276	3.297	0.781	1.05775	1.02425	1.0305	1.01375
	7	29.6267	50.7133	49.8453	23.9703	12.813	35.6785	50.8655	35.5485	22.8965	13.1085	2.56	2.6355	2.322	2.934	2.319	6.42367	7.77533	6.52833	5.60167	6.30433	48.6313	84.113	55.899	33.5547	17.92	25.8163	43.6123	36.076	19.2877	11.993	6.12167	7.275	6.41	4.516	3.87167
	8	35.485	48.5033	43.707	31.081	21.7953	49.4353	74.5933	66.7967	49.9587	34.8953	11.6773	17.9683	20.6263	11.8453	7.57467	3.80133	5.02733	5.74633	4.12267	3.44833	28.859	31.2937	18.7457	11.317	14.9623	45.172	56.7007	32.1733	20.3467	17.0217	3.08067	3.05967	2.92567	4.27267	5.43067
	9	69.0553	65.8933	57.3837	45.349	41.1053	37.1793	56.1973	48.9427	23.741	17.9967	48.3033	105.995	92.7257	61.589	31.9227	7.38233	12.473	10.2433	5.35	4.07567	50.2977	52.813	43.4453	25.4653	18.374	32.0817	34.854	28.1483	18.0793	13.7397	3.60933	7.795	8.67767	8.81233	8.56833
	10	28.4763	36.1493	26.998	16.8323	12.7573	18.581	17.556	11.841	13.007	16.38	7.449	7.94767	6.82233	5.602	5.155	2.86233	3.57833	3.33667	2.96267	2.41333	26.013	25.007	18.848	16.9965	14.597	14.1137	21.097	20.0823	12.332	7.581	8.284	10.901	9.64467	6.282	4.111
	11	43.6553	52.4013	48.9447	32.4567	25.938	19.257	21.983	14.5147	8.73033	9.02033	127.256	121.247	91.3743	57.6803	46.394	5.28467	14.0187	13.441	7.09	4.80933	16.3693	25.086	23.9333	13.0727	9.98867	18.2487	42.4947	42.0347	24.2717	15.8377	2.761	5.143	6.84133	6.269	3.205
	12	34.6417	60.6257	54.8717	37.8723	20.054	30.1017	43.3657	27.4923	14.382	10.451	15.0357	31.9923	31.0687	23.1677	18.5667	2.57	5.26767	5.50633	3.415	2.52467	15.2567	29.463	23.483	13.908	10.0763	9.882	24.0953	20.0643	9.789	5.66467	1.258	1.388	1.256	1.245	1.002
Extension and external rotation	1	NA	NA	NA	NA	NA	NA	NA	NA	NA	NA	NA	NA	NA	NA	NA	10.6753	23.6593	17.647	7.59033	4.314	34.5317	43.5487	35.921	22.4557	15.382	56.4383	71.3917	61.649	35.5363	22.067	50.1763	62.032	52.787	29.0933	19.7437
	2	25.421	40.8987	39.0943	30.516	16.36	17.4867	28.4797	29.33	21.329	10.743	18.686	23.8713	22.4667	16.8613	13.352	1.34667	2	2.246	1.618	1.256	17.737	27.9473	23.7397	17.8723	13.393	34.74	46.3007	41.0097	27.2723	20.5287	30.4393	42.0433	41.254	33.334	22.5813
	3	38.5443	43.7583	41.5877	31.574	26.5563	17.7917	23.257	21.459	20.1713	16.2563	55.9127	52.2143	48.3497	54.3957	45.598	7.85533	17.9053	17.4187	11.8207	8.76967	23.0963	31.617	29.8153	21.7667	14.3973	15.5507	33.0527	28.9557	14.011	6.996	6.36633	12.9367	11.5677	7.726	4.45267
	4	12.2233	19.2317	17.429	10.533	5.19433	22.4497	29.071	28.479	21.3663	12.1253	45.267	82.6377	87.857	62.718	37.879	3.224	3.20633	3.103	2.40533	2.53833	19.2617	25.0423	24.314	16.7723	11.0463	29.4693	48.4087	46.931	31.8237	25.7553	17.1653	23.959	22.9633	17.9533	13.4503
	5	9.15533	13.522	9.549	5.95067	6.675	12.4657	20.756	18.0393	13.421	8.74433	27.745	62.2813	48.056	33.406	23.5303	4.16633	40.488	39.1043	14.1267	2.94133	31.6343	95.3557	89.5933	39.0507	17.053	56.28	155.89	127.207	67.8563	29.314	54.151	76.2793	48.3963	26.1737	32.935
	6	114.017	115.966	108.12	95.2373	82.8643	21.568	37.6353	33.9223	18.7293	12.3707	17.9787	24.2447	22.9007	18.1883	13.2837	4.305	7.997	6.83033	3.48233	2.55767	15.8647	23.934	19.0133	13.7493	9.779	14.4093	24.0003	23.8347	22.8727	15.3107	12.9733	15.6303	16.8273	12.89	10.9653
	7	40.572	59.6037	52.913	42.5333	22.062	6.67	12.446	14.149	9.088	8.674	6.52633	13.5547	11.5483	6.74833	4.74767	9.98367	11.956	9.84467	7.82167	8.84433	14.2547	15.556	15.3773	11.0903	7.556	24.8857	93.0017	124.736	75.391	41.292	24.9473	38.096	41.6107	45.9763	21.891
	8	33.1207	42.0363	36.5963	28.6253	26.919	5.36667	25.2287	30.9437	16.7373	10.968	5.85233	24.127	25.1567	14.7117	8.69733	3.11	6.374	8.134	5.25667	3.182	6.361	12.3297	13.2107	7.032	5.59767	31.9453	68.215	68.3213	37.53	26.375	21.1723	27.2763	20.9913	14.6347	14.7247
	9	27.422	43.1162	44.3015	31.435	27.229	12.73	18.323	14.297	8.574	6.959	54.2983	59.6907	64.0573	41.375	24.0313	8.5125	17.755	15.8577	7.739	5.383	19.2108	28.8545	25.3748	17.1418	14.1367	23.9108	39.715	32.4072	19.0452	17.3125	12.6197	23.7653	28.1872	18.8248	14.8188
	10	11.9553	16.919	19.069	12.7997	8.409	NA	NA	NA	NA	NA	15.305	24.3793	26.787	15.827	5.85367	2.886	3.90433	3.999	2.62167	1.93467	14.077	19.203	17.575	11.1427	9.00267	31.2197	59.886	59.658	28.1707	23.8737	36.561	32.1333	29.916	21.7387	19.854
	11	32.2223	35.384	33.9373	20.2347	13.5027	3.552	3.398	3.434	2.563	2.635	24.848	29.392	29.597	23.984	19.69	5.51367	16.4543	15.556	8.438	4.54233	22.2143	38.5987	31.5257	18.6217	11.74	36.1387	54.6563	45.7977	30.4987	23.728	18.3963	29.5343	26.2947	15.259	13.636
	12	25.5845	29.5835	25.9898	21.3475	16.5838	3.874	3.844	4.813	5.5515	4.47	35.631	37.2177	33.59	31.556	29.876	2.13925	3.60825	4.09175	2.758	1.9865	15.6625	20.338	17.8218	13.058	9.32625	22.6725	34.6585	25.6705	19.5288	17.3355	12.5727	13.4597	10.9062	10.391	9.20775

## Sheet: RAR for hip muscles to TFL
Hip joint position	Participants	GMin-a/TFL					GMin-p/TFL					PIRI/TFL					GMax/TFL					GMed/TFL					RF/TFL
		Ealy concentric	Late concentric	Hold	Ealy eccentric	Late eccentric	Ealy concentric	Late concentric	Hold	Ealy eccentric	Late eccentric	Ealy concentric	Late concentric	Hold	Ealy eccentric	Late eccentric	Ealy concentric	Late concentric	Hold	Ealy eccentric	Late eccentric	Ealy concentric	Late concentric	Hold	Ealy eccentric	Late eccentric	Ealy concentric	Late concentric	Hold	Ealy eccentric	Late eccentric
Neutral	1	NA	NA	NA	NA	NA	NA	NA	NA	NA	NA	NA	NA	NA	NA	NA	NA	NA	NA	NA	NA	0.553166	0.544577	0.718302	0.761637	0.869343	0.0792101	0.0580659	0.0819394	0.130334	0.206842
	2	1.39411	1.18005	1.29982	1.37542	1.27977	1.4461	1.44917	1.44899	1.63033	1.29442	1.11226	1.60396	1.23606	1.37639	2.971	0.12012	0.140656	0.182542	0.198685	0.185535	0.814227	0.750664	0.864175	0.883556	0.801766	0.0256824	0.0168054	0.0188734	0.0276698	0.0423995
	3	3.01531	2.23009	2.26178	3.11323	5.13868	2.55321	1.48145	1.40647	2.09614	3.58106	2.71347	1.93008	2.12664	3.52063	5.71833	0.321413	0.223189	0.247401	0.40669	0.688417	2.34208	1.43294	1.42795	1.77613	2.56501	0.152667	0.0717325	0.0775627	0.145598	0.330789
	4	4.48276	1.49658	1.14103	0.979453	1.16579	5.68353	1.71445	1.20502	1.09556	1.88032	2.36789	1.05447	1.01652	0.874266	2.0034	0.420743	0.159793	0.128677	0.150547	0.244058	3.2554	1.4578	1.21597	0.98545	1.11054	0.184554	0.0658653	0.0572168	0.0646085	0.107103
	5	0.320698	0.290771	0.28378	0.669765	0.487625	0.259676	0.278394	0.34391	0.747838	0.713128	0.241675	0.22991	0.248404	0.439524	0.543645	0.0574917	0.200705	0.291037	0.260694	0.185699	0.427534	0.658685	0.839029	1.12705	0.839347	0.138994	0.0384216	0.0120865	0.0463644	0.123096
	6	22.6975	11.5889	9.03604	8.50439	7.42973	9.29568	5.57136	4.92493	3.64046	2.54844	4.04	2.21985	1.91405	1.55731	1.27965	1.31568	1.05767	1.05467	0.784517	0.505259	4.76553	2.52279	1.98085	1.27238	0.971444	0.326594	0.126797	0.109115	0.124548	0.126618
	7	4.61703	3.26085	3.88414	4.01574	2.92585	4.33449	3.33436	2.47285	2.14833	4.45705	0.301961	0.186572	0.199963	0.371135	0.542266	0.597155	0.45179	0.415955	0.568878	1.45673	2.82561	2.60495	2.16358	1.87251	2.06009	2.3371	1.50163	1.16086	0.630375	1.4436
	8	1.86108	0.896	0.855301	1.03426	0.992116	1.98727	0.986815	0.978817	1.20867	1.02517	1.87804	1.0068	1.0655	1.27272	1.31897	0.164789	0.126116	0.179039	0.173478	0.157541	0.595686	0.305323	0.297265	0.287863	0.262675	0.0351378	0.0157874	0.0193037	0.0277541	0.0332983
	9	3.70571	3.55956	3.20673	4.28265	2.96511	0.655518	1.21217	1.29193	1.40391	0.873076	2.89057	3.71021	3.72673	4.47609	2.81452	0.373239	0.435142	0.354125	0.434569	0.371969	1.01698	1.02712	0.994868	1.08607	0.931373	0.113408	0.0784749	0.0788037	0.105858	0.14777
	10	1.70779	0.40272	0.354218	0.52004	0.447863	NA	NA	NA	NA	NA	1.35859	0.357506	0.283339	0.650337	0.66504	0.328401	0.0875839	0.0784508	0.11094	0.119062	1.75777	0.618545	0.418382	0.491725	0.55879	0.197241	0.041699	0.0315108	0.0515036	0.0520933
	11	1.20104	0.60522	0.619861	0.548374	0.638169	0.736328	0.434401	0.412836	0.354893	0.510211	3.9718	2.94268	2.98502	3.07579	3.52517	0.420505	0.281281	0.318725	0.372686	0.392097	0.917885	0.698199	0.710708	0.619679	0.61821	0.044504	0.0193216	0.0217599	0.0317262	0.0477454
	12	4.66759	2.99528	3.13454	4.43035	4.60011	5.22072	3.10988	2.73628	3.3936	6.88399	5.57773	3.3853	3.03554	4.68459	8.91078	0.589671	0.367342	0.435044	0.757736	1.26318	2.40142	1.52814	1.62052	2.13017	2.33159	0.642414	0.0768059	0.0817774	0.170362	0.686928
Neutral and internal rotation	1	NA	NA	NA	NA	NA	NA	NA	NA	NA	NA	NA	NA	NA	NA	NA	0.831377	0.608892	0.566761	0.504466	0.742395	4.9296	3.57996	2.88374	1.71325	1.95345	0.56871	0.211096	0.197243	0.265993	0.41754
	2	2.18543	2.36345	2.42956	2.52419	2.20807	2.29373	1.89583	1.87526	2.2292	2.4197	2.36071	2.03909	2.17014	2.34838	3.11586	0.143307	0.160395	0.197528	0.227278	0.243916	1.36058	1.34728	1.31424	1.28382	1.46042	0.0379134	0.0202461	0.022597	0.0396914	0.0658313
	3	2.00811	1.90725	2.2158	3.73131	3.849	2.65858	2.38342	2.86658	4.24739	5.68297	1.79698	1.88538	2.07274	4.26911	4.26271	0.25433	0.238552	0.278802	0.508332	0.62887	1.98285	1.62401	1.60577	2.35029	2.96114	0.431603	0.108611	0.104568	0.220335	0.346777
	4	5.34603	5.36881	5.79977	6.08329	8.53406	9.85665	10.0497	11.0706	8.68331	8.59846	7.4346	7.52209	6.59581	10.3076	11.2752	0.465148	0.459574	0.633243	0.709816	1.2751	5.91291	5.27861	5.49468	4.74056	5.57828	1.06561	0.85588	0.786933	1.05396	1.69107
	5	0.200254	0.128409	0.152801	0.366354	0.281199	0.0866729	0.113366	0.161489	0.320328	0.589622	0.174475	0.134886	0.187918	0.414719	0.74517	0.035374	0.0365977	0.048845	0.0891116	0.132276	0.305309	0.297882	0.354562	0.518542	0.575719	0.0285393	0.00826796	0.00944052	0.0220455	0.123401
	6	11.849	9.0942	13.3972	13.8322	19.7774	10.0738	8.11661	10.9536	11.5453	12.7723	2.73609	2.41258	3.06826	3.39425	4.07917	1.27141	1.1531	1.42028	1.56328	1.79179	5.2679	4.78428	4.80822	4.8864	5.02651	1.26845	0.714314	0.933625	0.891689	1.03023
	7	1.36007	1.92995	2.70914	2.49017	2.06226	1.79848	1.45614	1.4651	1.45492	1.45282	0.219128	0.11168	0.120819	0.371782	0.47693	0.265579	0.254825	0.316972	0.641681	0.781684	2.35362	1.96253	1.86482	1.75123	1.95001	0.717228	0.371936	0.412306	0.421724	1.34532
	8	1.41749	1.44181	1.39847	1.63236	1.57163	1.72105	1.85588	2.03563	1.9422	1.87095	2.06914	1.61525	1.9202	2.93487	3.0055	0.128826	0.191889	0.258661	0.335454	0.353256	0.757012	0.640474	0.554682	0.635486	0.88456	0.0781217	0.0547079	0.0587266	0.101925	0.174839
	9	3.86899	2.4712	2.92432	2.84473	3.70425	1.70683	1.78624	1.99603	1.5885	1.2048	2.81963	4.13187	4.33376	3.62866	2.78874	0.411067	0.409123	0.435958	0.345574	0.393764	1.62992	1.24327	1.36433	1.17106	1.53126	0.136767	0.0828664	0.0859765	0.121804	0.198565
	10	1.61968	1.15357	1.05369	1.2441	1.59809	2.25437	1.23036	1.16796	1.68052	2.32031	0.804566	0.649854	0.631229	0.98421	0.93892	0.292394	0.215731	0.228906	0.334946	0.404116	2.56585	1.43557	1.30238	1.60198	2.37809	0.572995	0.323919	0.250311	0.178321	0.20613
	11	1.74278	0.833868	0.719979	0.620693	0.576381	2.45391	1.14135	0.778396	0.544513	0.773755	11.2542	5.53848	4.24436	4.65434	4.97389	0.771752	0.3925	0.395253	0.444092	0.417667	1.87629	1.03566	0.746199	0.663549	0.724311	0.0902247	0.0346019	0.0294872	0.0400967	0.0439853
	12	6.26794	4.60845	4.77616	5.05485	3.80321	5.16991	3.81081	3.16884	3.35493	4.16812	6.23628	4.44636	4.50011	5.71094	6.50486	0.642928	0.407664	0.444007	0.601816	0.860189	2.46001	1.65042	1.55121	1.78503	1.96262	0.412259	0.101785	0.100954	0.172849	0.30685
Neutral and external rotation	1	NA	NA	NA	NA	NA	NA	NA	NA	NA	NA	NA	NA	NA	NA	NA	0.126557	0.132116	0.2	0.195555	0.199631	0.371858	0.42082	0.511333	0.456825	0.426404	0.0567641	0.0544518	0.0921858	0.0985646	0.117972
	2	0.656762	0.62611	0.64053	0.854951	1.00497	0.447306	0.488447	0.522819	0.676781	0.461274	0.454785	0.592627	0.45306	0.588878	0.707891	0.0530249	0.0584055	0.0782022	0.0821735	0.0912615	0.497814	0.442409	0.523057	0.558631	0.60636	0.0238943	0.0166933	0.020969	0.0305493	0.0431008
	3	2.82287	2.03265	2.41792	3.48048	5.42991	0.728865	0.690422	0.878363	1.19494	2.14743	2.61925	2.29529	2.69324	3.90422	4.3544	0.369018	0.36117	0.421347	0.566465	0.717136	1.38542	1.11294	1.19689	1.68935	2.42097	0.143511	0.0776386	0.0949907	0.181253	0.360994
	4	0.314348	0.160236	0.129449	0.146107	0.168208	0.890364	0.788725	0.720538	0.561538	0.492549	0.822904	0.673513	0.637644	0.630416	0.719593	0.0799395	0.075514	0.0682117	0.0744453	0.0873513	0.691009	0.522111	0.489082	0.395064	0.389094	0.0385831	0.0344868	0.0317627	0.0352385	0.0391475
	5	0.668887	0.284605	0.247996	0.407089	0.550697	0.421231	0.192039	0.209752	0.356737	0.583536	0.589812	0.392935	0.367517	0.704653	0.654238	0.0885229	0.158681	0.230978	0.21425	0.145917	0.443315	0.392626	0.47176	0.577469	0.607533	0.0703206	0.0223066	0.0148466	0.0324488	0.0865189
	6	12.4291	7.26266	6.18672	6.41267	5.87802	2.4051	2.40004	2.25402	1.38219	0.921746	1.88119	1.1697	1.08005	0.918681	0.972514	0.491988	0.403965	0.377004	0.279729	0.224061	1.96638	1.53002	1.19805	0.748579	0.530141	0.159763	0.080306	0.0776332	0.0928964	0.0980301
	7	1.58462	1.58201	1.36113	1.01881	0.811782	0.583249	0.585895	0.344889	0.266622	0.332174	0.170137	0.112276	0.104614	0.088829	0.159	0.252675	0.161076	0.125561	0.110979	0.19489	0.466961	0.347207	0.262496	0.165743	0.251481	0.0743686	0.0580739	0.0523639	0.0397653	0.0664164
	8	1.13293	0.676519	0.724041	0.811565	0.832804	0.166005	0.176239	0.354171	0.388894	0.308331	0.148477	0.301103	0.439942	0.607768	0.514808	0.0931832	0.0736908	0.107423	0.113613	0.0995295	0.198468	0.166271	0.182623	0.160917	0.159236	0.0217743	0.0142672	0.0170694	0.0217162	0.0241683
	9	1.40807	0.957382	1.83806	1.54663	1.1962	0.468241	0.427069	0.610158	0.460583	0.374888	2.62739	1.63484	2.71133	2.46012	1.56241	0.365022	0.367643	0.550066	0.334801	0.313463	0.886293	0.660308	0.92257	0.724832	0.595633	0.0918319	0.149942	0.0672898	0.0810357	0.218573
	10	0.407668	0.335222	0.413748	0.343302	0.48777	NA	NA	NA	NA	NA	0.546828	0.473412	0.591237	0.558387	0.521391	0.0769373	0.0655033	0.0766658	0.0797819	0.0934148	0.420933	0.314756	0.316499	0.323454	0.428525	0.0323803	0.0208586	0.0245143	0.0290096	0.0428461
	11	0.46105	0.445362	0.523626	0.541782	0.375148	0.083143	0.0533992	0.0699272	0.0884409	0.0899312	1.43102	1.10946	1.37999	1.44379	1.17829	0.143826	0.166769	0.242005	0.280886	0.207732	0.685226	0.862281	0.823434	0.713414	0.598638	0.0267795	0.0184531	0.0247403	0.0353981	0.0369695
	12	1.26315	1.13505	1.25995	1.39684	1.34272	0.201565	0.111408	0.142319	0.238946	0.357598	1.97118	1.70213	1.84411	2.47264	2.8875	0.106663	0.109847	0.172717	0.196876	0.189934	0.633374	0.765098	0.890095	0.917284	0.70092	0.0716102	0.0635677	0.0817896	0.101732	0.11436
Flexion	1	NA	NA	NA	NA	NA	NA	NA	NA	NA	NA	NA	NA	NA	NA	NA	0.155311	0.178854	0.232438	0.24624	0.256935	0.292459	0.35164	0.418715	0.416065	0.391339	0.0628245	0.0585093	0.0905219	0.105189	0.136283
	2	2.03548	2.56744	2.72504	2.68399	1.81567	2.17569	2.26428	2.31744	2.22667	1.48524	2.5137	2.08101	2.18549	1.84971	4.4474	0.189079	0.190778	0.197996	0.231277	0.231911	1.20833	1.27644	1.2493	1.24228	1.08442	0.0326618	0.0225696	0.0228718	0.0321304	0.0466263
	3	2.52294	2.21507	2.44573	3.21519	3.29238	1.83737	2.12269	2.46313	3.2259	4.02644	4.34336	3.04896	3.01496	4.65319	6.06218	0.511546	0.372273	0.410401	0.836904	1.24807	1.49567	1.32052	1.37426	1.81205	2.04145	0.164904	0.114117	0.122189	0.239691	0.34894
	4	1.50256	0.8603	0.606433	0.496903	0.615354	3.51561	1.22454	0.918007	1.02196	1.33401	2.75748	1.61146	1.40774	1.8383	2.10067	0.27263	0.108079	0.0881981	0.107328	0.178164	1.57346	0.784825	0.611252	0.586142	0.693958	0.119036	0.0474839	0.0408094	0.051459	0.0748642
	5	0.486302	0.266607	0.240228	0.23163	0.673141	0.383338	0.248377	0.273323	0.517909	1.13426	0.530815	0.440517	0.636892	0.997826	1.17631	0.080761	0.128882	0.255101	0.363173	0.220975	0.362378	0.419547	0.61519	0.841953	0.706561	0.0411843	0.0134995	0.0158399	0.0389651	0.138792
	6	10.71	6.38891	5.17365	7.53438	6.88526	2.50111	2.43079	2.07696	1.95798	1.04396	1.84929	1.39888	1.11668	1.33096	1.02662	0.569572	0.426559	0.387015	0.374171	0.281681	1.44646	1.2323	0.993591	0.81365	0.389471	0.139858	0.0807486	0.0727585	0.107524	0.114209
	7	5.36554	5.67895	5.43223	4.73865	5.94763	4.15599	2.69872	2.01466	1.40611	1.81133	0.78814	0.361905	0.367344	0.441995	1.1697	0.996836	0.669518	0.666798	0.82894	1.79681	2.32942	1.77152	1.32167	0.984936	1.40899	0.59625	0.210432	0.165917	0.181657	0.281763
	8	2.44003	0.919609	0.76481	0.879009	0.932689	1.50044	0.878193	1.09744	1.28121	0.86076	2.0832	1.29101	1.65254	1.76871	1.85343	0.245356	0.115958	0.129285	0.164835	0.172438	0.385698	0.23571	0.242128	0.248231	0.190203	0.048863	0.017214	0.0165478	0.0247307	0.0296422
	9	1.81196	1.77259	1.81479	2.31438	1.2035	0.855603	1.08258	1.33188	1.21281	0.820966	2.38509	2.32466	2.37384	2.69464	1.51055	0.743139	0.754121	0.785118	0.890357	0.991022	1.11233	1.00045	1.04413	1.27692	1.08019	0.22362	0.103823	0.115094	0.232502	0.207992
	10	0.60306	0.437109	0.477637	0.410786	0.5727	1.38356	0.51968	0.461664	0.455995	0.934677	0.937566	0.530449	0.570947	0.574724	0.608123	0.111333	0.0789216	0.0890598	0.0769231	0.120219	0.634569	0.409929	0.378739	0.33933	0.571155	0.0735717	0.0373746	0.0339674	0.0333992	0.0550816
	11	0.606311	0.71011	0.705551	0.521516	0.570775	0.0859674	0.0643959	0.0866999	0.0850542	0.120061	1.47643	1.80519	2.19603	2.31579	1.47416	0.240416	0.280379	0.364563	0.331636	0.325021	0.541234	0.676501	0.763816	0.645002	0.513032	0.0371596	0.0278719	0.0313243	0.034437	0.0383218
	12	8.23113	5.19822	4.22304	5.07103	5.52439	3.53273	1.90023	1.67068	2.53507	3.26236	8.79847	4.71045	3.95285	4.75805	5.94454	0.695464	0.3495	0.302629	0.427209	0.623548	2.22278	1.38793	1.20944	1.48425	1.48109	0.41809	0.115188	0.113419	0.155562	0.213287
Flexion and internal rotation	1	NA	NA	NA	NA	NA	NA	NA	NA	NA	NA	NA	NA	NA	NA	NA	0.376795	0.457652	0.484896	0.535309	0.495819	2.50403	2.43754	2.20678	1.66887	1.24429	0.121033	0.0781389	0.0900312	0.191924	0.258039
	2	1.33979	2.12792	2.51519	2.0941	1.79876	1.57583	1.69724	1.95907	2.10526	1.78774	1.0186	0.884379	0.947188	1.12902	1.55707	0.10859	0.127009	0.196258	0.221495	0.241006	1.5475	1.38573	1.43203	1.32876	1.47784	0.029366	0.0185352	0.0216122	0.0378935	0.0561762
	3	2.15919	2.27758	2.75767	2.85334	3.63365	2.9382	3.48708	4.40782	4.94123	5.78842	3.24774	3.2106	3.69729	4.99624	6.44499	0.472041	0.474884	0.567277	0.964809	1.70314	1.78751	1.95104	2.25827	2.41874	3.1789	0.376102	0.208551	0.182801	0.201843	0.608156
	4	NA	NA	NA	NA	NA	NA	NA	NA	NA	NA	NA	NA	NA	NA	NA	NA	NA	NA	NA	NA	NA	NA	NA	NA	NA	NA	NA	NA	NA	NA
	5	0.234498	0.150599	0.158145	0.162884	0.868448	0.265911	0.186067	0.198881	0.26498	0.549696	1.32889	0.956674	0.911114	0.983044	1.50254	0.125301	0.0951974	0.116084	0.116375	0.178651	0.823545	0.59555	0.69671	0.769094	0.826126	0.0459758	0.0303915	0.0306227	0.0534445	0.161471
	6	15.0629	8.85701	6.1256	2.72608	6.01339	11.8402	10.0466	8.53131	6.81411	6.55069	4.74214	3.99455	3.62071	2.72519	2.32245	1.9962	2.08367	2.0484	1.41511	1.33575	6.62453	5.33047	4.21093	3.09503	2.46211	0.408428	0.291633	0.257179	0.279422	0.323261
	7	2.33461	3.01198	3.82767	3.45624	3.72018	1.77593	1.52628	1.54335	1.49197	1.57101	0.197268	0.157525	0.201351	0.483529	0.548388	0.471056	0.411732	0.466533	1.10189	1.19274	2.31396	2.11943	2.07757	2.19331	2.46302	0.552593	0.679231	0.769654	0.585594	1.01417
	8	1.29647	1.27342	1.52113	2.19608	2.69722	2.16155	1.71968	2.18526	2.65452	3.33534	2.16145	1.09743	1.30006	1.42809	4.73438	0.160563	0.127428	0.151725	0.228027	0.375039	0.853058	0.71599	0.779375	0.604083	0.851813	0.123621	0.0829089	0.10006	0.189162	0.259491
	9	3.76703	2.49198	2.49804	3.64281	4.12534	3.85887	2.30537	2.34999	2.28035	2.3463	3.8176	4.28689	4.9004	5.12132	3.16593	0.824488	0.786002	0.795467	0.944484	1.01752	2.01509	1.63333	1.64865	2.12645	2.04585	0.260258	0.120555	0.132153	0.191871	0.294106
	10	1.41692	1.03889	0.995628	1.08655	1.24506	3.21282	1.50397	1.30113	2.28462	4.26292	0.945265	0.437071	0.459615	0.850657	1.21915	0.220267	0.142853	0.14303	0.194965	0.318205	1.48985	0.778265	0.733293	0.956343	1.67436	0.159073	0.0610488	0.0559137	0.0706516	0.153966
	11	0.945141	0.545109	0.412249	0.488489	0.71735	1.3793	1.03446	0.711496	0.693246	0.896599	5.12973	2.76577	2.52151	3.65674	3.40639	0.593197	0.325568	0.307042	0.458116	0.58789	1.20735	0.90559	0.782012	0.755597	0.811508	0.0507083	0.02708	0.0238148	0.0408022	0.0547775
	12	8.03938	6.01651	5.61169	5.19124	7.41226	6.42223	4.32546	4.1885	4.18505	6.74623	10.068	7.09731	6.70563	6.78766	11.2737	0.884314	0.592408	0.564774	0.694877	1.2875	2.94485	2.24899	2.02725	2.21001	3.14806	0.442535	0.172236	0.160807	0.212633	0.444959
Flexion and external rotation	1	NA	NA	NA	NA	NA	NA	NA	NA	NA	NA	NA	NA	NA	NA	NA	0.107769	0.113653	0.135216	0.185411	0.171718	0.296172	0.302403	0.324824	0.363781	0.334271	0.0573124	0.0800826	0.106984	0.111053	0.103104
	2	0.277764	0.298715	0.325285	0.573545	0.571037	NA	NA	NA	NA	NA	0.37798	0.494294	0.755551	0.766863	0.800271	0.0718766	0.085225	0.100583	0.125799	0.148048	0.491978	0.557959	0.609732	0.684044	0.798455	0.025814	0.0229395	0.0270403	0.0423603	0.0666645
	3	2.60321	1.98346	1.88568	2.60758	3.69763	0.8128	0.489194	0.307918	0.687696	1.57993	3.64431	2.23778	1.75744	2.77445	5.09498	1.1246	0.563741	0.385597	0.793304	1.65371	1.42862	1.08039	0.940489	1.28188	1.68591	0.229276	0.149707	0.130373	0.211176	0.380409
	4	0.0946505	0.224031	0.212913	0.138274	0.1103	0.501709	0.509062	0.427327	0.336416	0.416262	0.612902	0.583341	0.583306	0.578264	0.5259	0.0628254	0.0620361	0.0625795	0.0690249	0.0753962	0.433573	0.396009	0.368766	0.317521	0.303425	0.0294926	0.0290575	0.0299694	0.0322538	0.035047
	5	0.165154	0.0618083	0.0477012	0.101886	0.305827	0.153253	0.175931	0.145052	0.259811	0.191461	0.172982	0.28011	0.325459	0.427156	0.359451	0.0382729	0.0734003	0.0994969	0.0825128	0.0631949	0.207535	0.259855	0.336461	0.363364	0.248126	0.0502	0.0295117	0.0283888	0.0718845	0.147829
	6	2.39515	1.84861	1.80957	3.13403	3.2982	0.41277	0.367448	0.429547	0.5627	0.55336	0.512727	0.413193	0.457947	0.517116	0.738262	0.158839	0.166616	0.220462	0.165409	0.155236	0.254001	0.302502	0.281057	0.220447	0.225055	0.0585643	0.0397665	0.0352826	0.0636392	0.0910128
	7	0.563737	0.494334	0.413513	0.772445	1.1919	0.15102	0.0816985	0.0681016	0.0960087	0.275061	0.0448161	0.0493702	0.0452544	0.0683717	0.106466	0.0707054	0.053712	0.0469538	0.0809105	0.15836	0.123735	0.0908	0.0858633	0.121397	0.217289	0.0196246	0.0139647	0.0140201	0.0242395	0.0509974
	8	1.12605	0.821352	0.75815	0.685548	0.388829	0.240479	0.283389	0.501921	0.452166	0.193916	0.81695	0.879733	1.07729	0.765286	0.567642	0.135653	0.0929771	0.117464	0.142665	0.114002	0.180167	0.158184	0.164805	0.14968	0.106531	0.0267447	0.0136741	0.0149042	0.0207053	0.0199356
	9	0.194082	0.196008	0.269146	0.259152	0.232732	0.592555	0.633173	0.61049	0.591545	0.541711	1.96475	1.67229	1.5031	1.78912	1.34908	0.577733	0.591686	0.569672	0.516883	0.558251	0.893729	0.871889	0.81265	0.820062	0.698513	0.391267	0.172305	0.19005	0.430046	0.449624
	10	0.449949	0.434776	0.4691	0.454281	0.496324	0.703534	0.721216	0.605539	0.724182	1.01035	0.592691	0.573578	0.651942	0.727354	0.560112	0.0856157	0.0793807	0.0819937	0.0959317	0.106961	0.357746	0.348044	0.34428	0.362661	0.437449	0.0357379	0.0271665	0.0290889	0.0360861	0.0463497
	11	0.715776	0.617023	0.660315	0.595877	0.565502	NA	NA	NA	NA	NA	0.911319	0.839209	0.938611	1.21983	1.2804	0.172618	0.168601	0.205457	0.233797	0.239566	0.551679	0.69253	0.726312	0.644535	0.545519	0.0281029	0.0214005	0.0240418	0.0339055	0.0392764
	12	2.30645	2.30699	2.33411	2.18924	1.84342	0.286146	0.241453	0.265376	0.38063	0.247096	2.49754	2.18497	2.29575	2.47751	2.50745	0.172242	0.197591	0.23028	0.241414	0.254705	0.728438	0.849787	0.890181	0.799978	0.540851	0.0878265	0.0810772	0.0951414	0.100582	0.110868
Extension	1	NA	NA	NA	NA	NA	NA	NA	NA	NA	NA	NA	NA	NA	NA	NA	0.235248	0.26548	0.308342	0.361773	0.322796	0.969153	0.802644	0.929085	1.29132	1.40485	0.0788175	0.0416794	0.0541889	0.101032	0.160074
	2	1.28695	2.09612	2.01266	2.07521	1.49782	1.18772	1.45238	1.37531	1.68062	1.40129	0.302266	0.45274	0.47182	0.528979	0.508933	0.0395865	0.0711664	0.106904	0.0990075	0.0840376	1.10378	1.29418	1.38972	1.33436	1.15195	0.0140742	0.0112523	0.0112769	0.0217455	0.0296477
	3	2.28532	1.8076	1.71605	2.17472	3.36461	2.62304	2.07723	1.88326	2.20842	3.51901	2.63158	2.32706	2.1646	2.93205	4.07104	0.313863	0.2887	0.334992	0.449424	0.727911	1.77651	1.45343	1.27128	1.50889	2.17926	0.135332	0.0767332	0.0740922	0.130959	0.234523
	4	1.43152	0.943514	0.887333	0.839844	0.788648	2.49594	1.20022	1.05247	1.03053	1.21645	2.38816	1.99624	1.83465	1.93471	2.43165	0.218556	0.154993	0.144432	0.149125	0.247189	1.46515	0.873288	0.819786	0.853916	0.887394	0.0619066	0.0281798	0.0267541	0.0407359	0.0703315
	5	0.403811	0.344331	0.317084	0.436852	0.614806	0.354028	0.459996	0.429787	0.672881	0.841192	0.351883	0.365555	0.322746	0.418282	0.895868	0.0615426	0.178494	0.191377	0.143627	0.13062	0.363434	0.701805	0.719594	0.81731	0.595512	0.0883501	0.0065664	0.00570804	0.0290352	0.124853
	6	7.94024	3.48572	3.60012	4.90738	5.07956	2.18709	1.53124	1.54919	1.35207	1.23004	1.38523	0.888246	1.00455	1.00038	0.74354	0.555394	0.523201	0.577474	0.337061	0.194159	1.62491	0.953713	0.885272	0.737215	0.636961	0.102179	0.0429753	0.0485907	0.0791583	0.094169
	7	2.27303	1.98739	2.45008	2.24984	2.5889	3.70241	1.75827	1.39857	1.57565	2.30439	0.218298	0.107101	0.125588	0.21158	0.576978	0.481118	0.268167	0.301621	0.451	0.903584	2.60229	2.01168	1.63935	1.75648	1.89249	2.3136	0.992787	0.792742	0.526688	2.76989
	8	1.32204	0.915775	0.884769	1.06877	1.19266	1.50103	1.48742	1.63996	1.77174	1.15161	0.549002	1.09747	1.10385	0.984615	0.659852	0.117539	0.153929	0.19109	0.185331	0.145004	0.555867	0.453286	0.428985	0.382762	0.364686	0.0312215	0.0129233	0.0128435	0.0213584	0.0341953
	9	3.40995	2.0464	2.18377	2.64378	2.49896	2.0412	2.10414	2.28419	1.86534	1.2183	4.09523	4.62565	4.64446	4.21592	2.25821	0.566075	0.771133	0.594872	0.507406	0.436663	1.64026	1.28677	1.15858	1.22991	1.07938	0.378986	0.144384	0.0970085	0.218232	0.66804
	10	0.997107	0.845567	0.792642	0.670385	0.806771	NA	NA	NA	NA	NA	0.379275	0.221302	0.232302	0.299205	0.444569	0.152307	0.105412	0.110725	0.131117	0.184604	0.981424	0.646689	0.606392	0.579204	0.902326	0.0552206	0.0319562	0.0321632	0.0397674	0.0944068
	11	1.24671	0.631598	0.760701	0.753564	0.913626	1.40279	0.620832	0.5219	0.252301	0.436299	NA	NA	NA	NA	NA	0.196589	0.263654	0.331188	0.23287	0.22889	0.870519	0.607983	0.612276	0.504496	0.52817	0.035326	0.0138524	0.0181453	0.0254544	0.0421773
	12	4.50117	3.13983	3.60774	4.23253	3.9922	2.70746	1.99149	2.19972	2.1724	3.57647	4.27849	2.96584	3.56286	4.45137	6.35544	0.528176	0.32254	0.438261	0.539129	1.02143	1.96765	1.44468	1.64758	1.6688	1.73743	0.380316	0.0680039	0.0897421	0.147296	0.403089
Extension and internal rotation	1	NA	NA	NA	NA	NA	NA	NA	NA	NA	NA	NA	NA	NA	NA	NA	0.397613	0.317992	0.285857	0.254733	0.407776	6.70572	5.54331	4.90944	2.94445	3.50869	1.70359	1.75889	2.15262	1.57476	2.40717
	2	0.761545	1.21429	1.75413	1.88714	1.22433	0.909626	1.05656	1.25804	1.84115	1.28944	0.0839221	0.102516	0.129665	0.348449	0.271403	0.0331078	0.0364307	0.0440101	0.0833781	0.0735224	1.3381	1.42741	1.48455	1.72204	1.60707	0.0711091	0.0449963	0.0633621	0.13209	0.168371
	3	1.70338	1.56339	1.47207	2.39912	3.63867	3.27931	2.42628	2.36404	4.0085	5.05985	2.02061	1.86325	1.75764	4.91367	7.47714	0.307815	0.28873	0.303677	0.564312	0.872522	2.2312	1.62584	1.59458	2.27969	2.84843	0.208007	0.096633	0.0773134	0.220487	0.315423
	4	4.40289	2.37493	1.64754	2.33995	6.42461	11.1493	5.27957	3.66901	4.26042	10.4308	9.11162	5.62092	4.41714	5.17907	12.2406	0.557849	0.367501	0.316131	0.457933	1.36709	4.90029	2.84835	2.0312	2.35608	5.48991	0.264716	0.0740158	0.0567496	0.112865	0.456261
	5	0.259888	0.235765	0.198475	0.224287	0.337925	0.0894438	0.0680695	0.0996663	0.184811	0.254388	0.120976	0.134234	0.16182	0.27239	0.37609	0.02978	0.0339569	0.0515048	0.0857755	0.0876479	0.20888	0.248197	0.305598	0.469807	0.401711	0.0277683	0.0170132	0.0169935	0.0494913	0.0960955
	6	14.3307	9.81747	10.8418	16.3935	22.1818	8.83021	5.87612	5.58828	6.99668	8.34213	2.78332	2.41243	2.3474	2.87434	3.6035	1.05238	1.23429	1.24504	1.08415	1.11647	6.26136	4.5314	4.43332	3.62004	3.45819	0.625225	0.259152	0.185524	0.307619	0.460014
	7	1.14759	1.16282	1.38168	1.24278	1.06837	1.38201	1.16631	0.985378	1.18711	1.09301	0.099162	0.0604302	0.0643641	0.152118	0.193363	0.248822	0.178283	0.180961	0.290427	0.525668	1.88374	1.92865	1.54948	1.7397	1.4942	0.230862	0.0989858	0.104308	0.179286	0.639123
	8	0.785553	0.855428	1.35849	1.52757	1.28045	1.09438	1.31556	2.07615	2.45537	2.05005	0.258508	0.316898	0.6411	0.582176	0.445001	0.0841524	0.0886644	0.178605	0.202621	0.202585	0.638869	0.55191	0.582646	0.556209	0.879017	0.11074	0.0882118	0.123052	0.184027	0.205248
	9	2.15249	1.89055	2.03862	2.50833	2.99173	1.1589	1.61236	1.73874	1.31316	1.30983	1.50564	3.04111	3.29418	3.4066	2.32339	0.230111	0.357864	0.363906	0.295918	0.296635	1.5678	1.51526	1.54344	1.40853	1.3373	0.188644	0.109524	0.131079	0.198182	0.488804
	10	2.01764	1.71348	1.34437	1.36493	1.6828	1.31653	0.832156	0.589623	1.05474	2.16066	0.527786	0.37672	0.339718	0.454265	0.679989	0.202806	0.169613	0.166149	0.240242	0.31834	1.84311	1.18533	0.938536	1.37824	1.92547	0.208616	0.120001	0.0722858	0.215321	0.265224
	11	2.39225	1.23313	1.16439	1.33722	1.63774	1.05526	0.517312	0.345302	0.359692	0.569549	6.97346	2.85322	2.17379	2.37645	2.92935	0.289592	0.329892	0.31976	0.29211	0.303664	0.897015	0.590333	0.569371	0.538598	0.630691	0.0400029	0.0175081	0.0178305	0.0300556	0.0459348
	12	3.50553	2.51608	2.73479	3.86887	3.54019	3.04611	1.79975	1.37021	1.4692	1.84495	1.52152	1.32774	1.54845	2.3667	3.27763	0.260069	0.218618	0.274434	0.348861	0.445687	1.54388	1.22277	1.17039	1.42078	1.7788	0.482291	0.0531638	0.0576147	0.131678	0.422973
Extension and external rotation	1	NA	NA	NA	NA	NA	NA	NA	NA	NA	NA	NA	NA	NA	NA	NA	0.18915	0.331402	0.28625	0.213594	0.195496	0.611848	0.609996	0.58267	0.631907	0.697059	0.0488262	0.0485211	0.0541615	0.0872722	0.126478
	2	0.73175	0.883328	0.953296	1.11894	0.796934	0.503358	0.615103	0.715197	0.782075	0.523317	0.537881	0.515572	0.547838	0.618258	0.650408	0.0387642	0.0431959	0.0547676	0.0593275	0.0611827	0.510564	0.603605	0.57888	0.655328	0.652405	0.0188352	0.015061	0.0172155	0.0248848	0.0337414
	3	2.47863	1.3239	1.43625	2.25352	3.79593	1.14411	0.703635	0.741098	1.43968	2.32366	3.59552	1.57973	1.66978	3.88235	6.51772	0.505144	0.541721	0.601563	0.84367	1.25353	1.48523	0.956564	1.02969	1.55354	2.05794	0.13785	0.0741241	0.0954332	0.16832	0.319706
	4	0.414781	0.397277	0.371375	0.33098	0.20168	0.761798	0.600533	0.606827	0.671398	0.470789	1.53607	1.70708	1.87205	1.9708	1.47072	0.109402	0.0662347	0.0661183	0.0755832	0.0985556	0.653617	0.517311	0.51808	0.52704	0.428895	0.0401321	0.0254018	0.0258678	0.0382106	0.0469029
	5	0.162675	0.0867408	0.0750666	0.0876951	0.227707	0.221494	0.133145	0.141811	0.197786	0.298299	0.492982	0.399522	0.377778	0.492305	0.8027	0.0740287	0.259722	0.307407	0.208185	0.100339	0.562088	0.611687	0.704311	0.57549	0.581736	0.0685264	0.0192016	0.0195901	0.0366215	0.127698
	6	7.91272	4.83186	4.53625	4.16381	5.4122	1.49681	1.56812	1.42324	0.818852	0.807977	1.24771	1.01018	0.960813	0.7952	0.867609	0.298765	0.333204	0.286571	0.152249	0.167051	1.101	0.997236	0.797718	0.601125	0.638705	0.0962802	0.0564437	0.0617728	0.0664986	0.095968
	7	1.63034	0.640888	0.424201	0.56417	0.534292	0.268026	0.133826	0.113432	0.120545	0.210065	0.262253	0.145746	0.0925824	0.0895111	0.114978	0.401181	0.128557	0.0789242	0.103748	0.21419	0.572806	0.167266	0.123279	0.147104	0.182989	0.0653388	0.0194154	0.0157453	0.0252815	0.0425668
	8	1.03679	0.616233	0.53565	0.762732	1.02063	0.167995	0.36984	0.452914	0.445972	0.415848	0.183198	0.353691	0.368211	0.391998	0.329757	0.0973538	0.0934399	0.119055	0.140066	0.120645	0.199121	0.180747	0.193361	0.18737	0.212234	0.0237124	0.0127831	0.0127998	0.0212363	0.0281137
	9	1.14685	1.08564	1.36702	1.65054	1.57279	0.532397	0.461362	0.441167	0.450191	0.401964	2.27088	1.50298	1.97664	2.17246	1.38809	0.356011	0.44706	0.489327	0.406348	0.310931	0.803436	0.726539	0.782996	0.900054	0.816563	0.276222	0.12003	0.179548	0.251734	0.341911
	10	0.382942	0.28252	0.319639	0.454362	0.352229	NA	NA	NA	NA	NA	0.490236	0.407096	0.449009	0.561826	0.245193	0.0924417	0.0651961	0.0670321	0.0930637	0.0810377	0.450902	0.320659	0.294596	0.395541	0.377096	0.0307498	0.0176725	0.0179859	0.030753	0.034166
	11	0.89163	0.647391	0.741028	0.663461	0.56906	0.0982881	0.0621703	0.074982	0.0840365	0.11105	0.687574	0.53776	0.646256	0.786395	0.829821	0.15257	0.301051	0.339668	0.276668	0.191433	0.614697	0.706207	0.688368	0.610573	0.494774	0.0215835	0.02008	0.0180904	0.0251814	0.0374452
	12	1.12844	0.853571	1.01244	1.09313	0.956635	0.170868	0.110911	0.187491	0.284273	0.257852	1.57155	1.07384	1.30851	1.61587	1.7234	0.0943544	0.104109	0.159395	0.141228	0.114591	0.690815	0.586811	0.69425	0.668655	0.537986	0.0539861	0.040221	0.0525506	0.0636625	0.0670157
